# Supplementary material for: Estrogen receptor alpha regulates the expression of adipogenic genes genetically and epigenetically in rat bone marrow-derived mesenchymal stem cells
Source: PeerJ. 2021 Sep 10;9:e12071. doi: 10.7717/peerj.12071 (PMC8436959; doi:10.7717/peerj.12071)
Supplement: Supplemental Information 3 [file peerj-09-12071-s003.xlsx]

## Sheet: pparg
	cyclo	average ct	ppargamma	average ct	normalization
fem-adip	20.98	21.09	24.2	24.155	0.015707
fem-adip	21.2		24.11
fem-adip	22.3	22.05	25.14	25.075	0.0148279
fem-adip	21.8		25.01
fem-adip	20.12	20.3	24.32	24.65	0.0065832
fem-adip	20.48		24.98
fem-adip	22.4	22.4	25.63	25.54	0.0132051
fem-adip	22.4		25.45
fem-adip	21.75	21.275	24.78	24.69	0.0119536
fem-adip	20.8		24.6
fem-adip	22.6	22.085	26.41	26.055	0.00739832
fem-adip	21.57		25.7
fem-adip-est	20.47	20.47	23.92	24.29	0.00955714
fem-adip-est	20.47		24.66
fem-adip-est	21.02	20.77	24.22	24.39	0.0107683
fem-adip-est	20.52		24.56
fem-adip-est	20.57	20.855	27.22	26.815	0.00192548
fem-adip-est	21.14		26.41
fem-adip-est	21.04	21.32	26.74	25.595	0.00634155
fem-adip-est	21.6		24.45
fem-adip-est	22.2	22.15	25.98	25.99	0.00808958
fem-adip-est	22.1		26
fem-adip-est	20.53	20.5	24.23	24.395	0.00902181
fem-adip-est	20.47		24.56
ovex-adip	20.58	20.39	23.22	23.3	0.0187461
ovex-adip	20.2		23.38
ovex-adip	21.23	21.515	23.54	24.205	0.0198912
ovex-adip	21.8		24.87
ovex-adip	22.12	22.414	24.86	24.94	0.0206768
ovex-adip	22.708		25.02
ovex-adip	23.4	23.5	25.88	26.11	0.0176228
ovex-adip	23.6		26.34
ovex-adip	22.75	22.275	25.5	24.88	0.0197615
ovex-adip	21.8		24.26
ovex-adip	22.08	21.975	24.62	24.62	0.0197193
ovex-adip	21.87
ovex-adip-est	20	21.975	25.82	25.2	0.0128948
ovex-adip-est	20.12		24.58
ovex-adip-est	20.41	20.06	23.8	23.35	0.0146224
ovex-adip-est	20.52		22.9
ovex-adip-est	19.78	20.465	24.86	23.88	0.0128629
ovex-adip-est	21.14		22.9
ovex-adip-est	19.45	20.46	23.72	23.72	0.0144157
ovex-adip-est	20.02		23.72
ovex-adip-est	22	19.735	22.9	23.08	0.0144644
ovex-adip-est	21.45		23.26
ovex-adip-est	20.07	21.725	24.62	24.72	0.0156098
ovex-adip-est	18.98		24.82

## Sheet: cebpa
	cyclo	average ct	cebpalpha	average ct	normalization
fem-adip	20.98	21.09	25.4	24.2	0.0392634
fem-adip	21.2		23
fem-adip	22.3	22.05	25	25	0.0417606
fem-adip	21.8		25
fem-adip	20.12	20.3	22.72	23.5	0.0384143
fem-adip	20.48		24.28
fem-adip	22.4	22.4	24.63	25.19	0.0458284
fem-adip	22.4		25.75
fem-adip	21.75	21.275	23.28	24.14	0.0460913
fem-adip	20.8		25
fem-adip	22.6	22.085	25.01	25.205	0.037052
fem-adip	21.57		25.4
fem-adip-est	20.47	20.47	24.92	24.29	0.00955714
fem-adip-est	20.47		23.66
fem-adip-est	21.02	20.77	25.45	24.6	0.00923324
fem-adip-est	20.52		23.75
fem-adip-est	20.57	20.855	25.32	24.66	0.00933178
fem-adip-est	21.14		24
fem-adip-est	21.04	21.32	24.8	25.1	0.00911249
fem-adip-est	21.6		25.4
fem-adip-est	22.2	22.15	25.8	25.8	0.00929733
fem-adip-est	22.1
fem-adip-est	20.53	20.5	24.1	24.35	0.00932409
fem-adip-est	20.47		24.6
ovex-adip	20.58	20.39	23.45	23.365	0.0178746
ovex-adip	20.2		23.28
ovex-adip	21.23	21.515	24.4	24.15	0.0207088
ovex-adip	21.8		23.9
ovex-adip	22.12	22.414	25.2	25.2	0.0170918
ovex-adip	22.708
ovex-adip	23.4	23.5	26.18	26.145	0.0171769
ovex-adip	23.6		26.11
ovex-adip	22.75	22.275	25.08	25.04	0.0175764
ovex-adip	21.8		25
ovex-adip	22.08	21.975	24.7	24.7	0.0185971
ovex-adip	21.87
ovex-adip-est	20	21.975	25.82	25.2	0.0128948
ovex-adip-est	20.12		24.58
ovex-adip-est	20.41	20.06	23.4	23.5	0.0131011
ovex-adip-est	20.52		23.6
ovex-adip-est	19.78	20.465	24.86	23.88	0.0128629
ovex-adip-est	21.14		22.9
ovex-adip-est	19.45	20.46	23.72	23.86	0.0130109
ovex-adip-est	20.02		24
ovex-adip-est	22	19.735	22.9	23.08	0.0144644
ovex-adip-est	21.45		23.26
ovex-adip-est	20.07	21.725	25.62	25.16	0.0113096
ovex-adip-est	18.98		24.7

## Sheet: adipsin
	cyclo	average ct	adipsin	average ct	normalization
fem-adip	20.98	21.09	24.4	24.2	0.0392634
fem-adip	21.2		24
fem-adip	22.3	22.05	24.7	24.85	0.0463363
fem-adip	21.8		25
fem-adip	20.12	20.3	22.82	23.05	0.0524755
fem-adip	20.48		23.28
fem-adip	22.4	22.4	24.63	25.19	0.0458284
fem-adip	22.4		25.75
fem-adip	21.75	21.275	23.18	24.04	0.0493994
fem-adip	20.8		24.9
fem-adip	22.6	22.085	25.2	25.2	0.0371807
fem-adip	21.57		25.2
fem-adip-est	20.47	20.47	25.92	25.795	0.00317426
fem-adip-est	20.47		25.67
fem-adip-est	21.02	20.77	26.45	26.6	0.00213416
fem-adip-est	20.52		26.75
fem-adip-est	20.57	20.855	26	26	0.00349752
fem-adip-est	21.14
fem-adip-est	21.04	21.32	25.8	26.77	0.00268208
fem-adip-est	21.6		27.74
fem-adip-est	22.2	22.15	26.8	27.27	0.00316815
fem-adip-est	22.1		27.74
fem-adip-est	20.53	20.5	26.1	25.85	0.00310822
fem-adip-est	20.47		25.6
ovex-adip	20.58	20.39	23	23.05	0.0225126
ovex-adip	20.2		23.1
ovex-adip	21.23	21.515	24.4	24.125	0.0210914
ovex-adip	21.8		23.85
ovex-adip	22.12	22.414	25.2	24.7	0.0246501
ovex-adip	22.708		24.2
ovex-adip	23.4	23.5	24.18	25.53	0.0269496
ovex-adip	23.6		26.88
ovex-adip	22.75	22.275	25.21	24.705	0.0224637
ovex-adip	21.8		24.2
ovex-adip	22.08	21.975	24.7	24.45	0.0223338
ovex-adip	21.87		24.2
ovex-adip-est	20	21.975	24.82	24.71	0.0184614
ovex-adip-est	20.12		24.6
ovex-adip-est	20.41	20.06	23.4	23	0.0188947
ovex-adip-est	20.52		22.6
ovex-adip-est	19.78	20.465	22.86	23.33	0.0192431
ovex-adip-est	21.14		23.8
ovex-adip-est	19.45	20.46	23.2	23.6	0.01574
ovex-adip-est	20.02		24
ovex-adip-est	22	19.735	23.4	22.83	0.0173707
ovex-adip-est	21.45		22.26
ovex-adip-est	20.07	21.725	24.62	24.66	0.016311
ovex-adip-est	18.98		24.7

## Sheet: runx2
	cyclo	average ct	ppargamma	average ct	normalization
fem-adip	20.98	21.09	24.52	24.59	0.0114218
fem-adip	21.2		24.66
fem-adip	22.3	22.05	24.445	24.4725	0.0230522
fem-adip	21.8		24.5
fem-adip	20.12	20.3	25.12	25.06	0.00487563
fem-adip	20.48		25
fem-adip	22.4	22.4	25.8	25.29	0.0158584
fem-adip	22.4		24.78
fem-adip	21.75	21.275	25.8	25.42	0.00700346
fem-adip	20.8		25.04
fem-adip	22.6	22.085	25.54	25.07	0.0152204
fem-adip	21.57		24.6
fem-adip-est	20.47	20.47	23.21	22.995	0.0246729
fem-adip-est	20.47		22.78
fem-adip-est	21.02	20.77	23.12	23.085	0.028004
fem-adip-est	20.52		23.05
fem-adip-est	20.57	20.855	23.22	23.27	0.0258269
fem-adip-est	21.14		23.31
fem-adip-est	21.04	21.32	23.95	23.755	0.0244024
fem-adip-est	21.6		23.56
fem-adip-est	22.2	22.15	23.67	24.335	0.0271845
fem-adip-est	22.1		25
fem-adip-est	20.53	20.5	23.012	22.98	0.0254304
fem-adip-est	20.47		22.9
ovex-adip	20.58	20.39	24.14	24.07	0.010666
ovex-adip	20.2		24
ovex-adip	21.23	21.515	24.78	24.78	0.0130549
ovex-adip	21.8		24.7
ovex-adip	22.12	22.414	25.5	25.78	0.0111766
ovex-adip	22.708		26.3
ovex-adip	23.4	23.5	26.88	26.61	0.0122192
ovex-adip	23.6		26.34
ovex-adip	22.75	22.275	27.5	27.38	0.0031671
ovex-adip	21.8		27.26
ovex-adip	22.08	21.975	24.67	24.335	0.0242962
ovex-adip	21.87		24
ovex-adip-est	20	21.975	24.34	24.56	0.0206051
ovex-adip-est	20.12		24.78
ovex-adip-est	20.41	20.06	22.67	22.785	0.0221169
ovex-adip-est	20.52		22.9
ovex-adip-est	19.78	20.465	23.86	23.32	0.0193845
ovex-adip-est	21.14		22.78
ovex-adip-est	19.45	20.46	23.4	23.45	0.0175676
ovex-adip-est	20.02		23.6
ovex-adip-est	22	19.735	25	25	0.00354502
ovex-adip-est	21.45
ovex-adip-est	20.07	21.725	24.92	24.92	0.0134829
ovex-adip-est	18.98		24.92
