# Supplementary material for: Estrogen receptor alpha regulates the expression of adipogenic genes genetically and epigenetically in rat bone marrow-derived mesenchymal stem cells
Source: PeerJ. 2021 Sep 10;9:e12071. doi: 10.7717/peerj.12071 (PMC8436959; doi:10.7717/peerj.12071)
Supplement: Supplemental Information 6 [file peerj-09-12071-s006.xlsx]

## Sheet: ER-ALPHA
	IP:ER ALPHA	qPCR:PPARg					IP:ER ALPHA	qPCR:CEBP a					IP:ER ALPHA	qPCR:Adipsin
Well	Well Type	Threshold (dR)	Ct (dR)	Average		Well	Well Type	Threshold (dR)	Ct (dR)	Average		Well	Well Type	Threshold (dR)	Ct (dR)	Average
			female						female						female
A1	Unknown	445785	27.095	27.0915		A1	Unknown	445785	26.85	26.875		A1	Unknown	445785	22.41	22.38	21.0775
A2	Unknown	445785	27.088			A2	Unknown	445785	26.9			A2	Unknown	445785	22.35
A3	Unknown	445785	28.02	28.08		A3	Unknown	445785	25.7	25.72		A3	Unknown	445785	21	21.15
A4	Unknown	445785	28.14			A4	Unknown	445785	25.74			A4	Unknown	445785	21.3
A5	Unknown	445785	28.545	28.502		A5	Unknown	445785	26.77	26.755		A5	Unknown	445785	20.65	20.175
A6	Unknown	445785	28.459			A6	Unknown	445785	26.74			A6	Unknown	445785	19.7
A7	Unknown	445785	27.9895	27.9895		A7	Unknown	445785	26.25	26.625		A7	Unknown	445785	21.15	20.605
A8	Unknown	445785	27.9895			A8	Unknown	445785	27			A8	Unknown	445785	20.06
			fem-input						fem-input						fem-input
A9	Unknown	445785	23.8	23.7118		A9	Unknown	445785	21.12	20.785		A9	Unknown	445785	20.04	20.22	18.5676
A10	Unknown	445785	23.6235			A10	Unknown	445785	20.45			A10	Unknown	445785	20.4
A11	Unknown	445785	24.545	24.5352		A11	Unknown	445785	20	20.06		A11	Unknown	445785	18.85	18.53
A12	Unknown	445785	24.5253			A12	Unknown	445785	20.12			A12	Unknown	445785	18.21
B1	Unknown	445785	23.2354	23.1177		B1	Unknown	445785	21.41	21.21		B1	Unknown	445785	17.7	17.7
B2	Unknown	445785	23			B2	Unknown	445785	21.01			B2	Unknown	445785	17.7
B3	Unknown	445785	22.63	22.605		B3	Unknown	445785	20.125	20.0075		B3	Unknown	445785	17.801	17.8205
B4	Unknown	445785	22.58			B4	Unknown	445785	19.89			B4	Unknown	445785	17.84
			fem-est						fem-est						fem-est
B5	Unknown	445785	25.62	25.285		B5	Unknown	445785	27.21	26.885		B5	Unknown	445785	21.4	21.25	19.2688
B6	Unknown	445785	24.95			B6	Unknown	445785	26.56			B6	Unknown	445785	21.1
B7	Unknown	445785	24.81	24.795		B7	Unknown	445785	27.75	27.745		B7	Unknown	445785	19	19.1
B8	Unknown	445785	24.78			B8	Unknown	445785	27.74			B8	Unknown	445785	19.2
B9	Unknown	445785	24.92	24.7		B9	Unknown	445785	26.84	26.83		B9	Unknown	445785	18.64	18.395
B10	Unknown	445785	24.48			B10	Unknown	445785	26.82			B10	Unknown	445785	18.15
B11	Unknown	445785	24.52	24.52		B11	Unknown	445785	27.74	27.115		B11	Unknown	445785	18.37	18.33
B12	Unknown	445785	24.52			B12	Unknown	445785	26.49			B12	Unknown	445785	18.29
			fem-est input						fem-est input						fem-est input
C1	Unknown	445785	22.5	22.555		C1	Unknown	445785	23.35	23.34		C1	Unknown	445785	22.24	22.065
C2	Unknown	445785	22.61			C2	Unknown	445785	23.33			C2	Unknown	445785	21.89
C3	Unknown	445785	22.32	22.265		C3	Unknown	445785	24.89	24.915		C3	Unknown	445785	20.1	19.92
C4	Unknown	445785	22.21			C4	Unknown	445785	24.94			C4	Unknown	445785	19.74
C5	Unknown	445785	23.55	23.545		C5	Unknown	445785	24	24.06		C5	Unknown	445785	19.4	19
C6	Unknown	445785	23.54			C6	Unknown	445785	24.12			C6	Unknown	445785	18.6
C7	Unknown	445785	23	22.75		C7	Unknown	445785	23.918	24.134		C7	Unknown	445785	19.24	18.92
C8	Unknown	445785	22.5			C8	Unknown	445785	24.35			C8	Unknown	445785	18.6
			fem-tmx						fem-tmx						fem-tmx
B5	Unknown	445785	27.59	27.295		B5	Unknown	445785	25.05	24.975		B5	Unknown	445785	24.21	24.83
B6	Unknown	445785	27			B6	Unknown	445785	24.9			B6	Unknown	445785	25.45
B7	Unknown	445785	26.99	26.6		B7	Unknown	445785	26.23	26.735		B7	Unknown	445785	26.24	26.22
B8	Unknown	445785	26.21			B8	Unknown	445785	27.24			B8	Unknown	445785	26.2
B9	Unknown	445785	25.55	25.515		B9	Unknown	445785	26	26.52		B9	Unknown	445785	25	25.42
B10	Unknown	445785	25.48			B10	Unknown	445785	27.04			B10	Unknown	445785
B11	Unknown	445785	26.51	26.83		B11	Unknown	445785	26.24	26.24		B11	Unknown	445785	24.107	25.0035
B12	Unknown	445785	27.15			B12	Unknown	445785	N/A			B12	Unknown	445785	25.9
			fem-tmx-input						fem-tmx-input						fem-tmx-input
A9	Unknown	445785	22.8	23.15		A9	Unknown	445785	21.2	21.325		A9	Unknown	445785	22	21.92
A10	Unknown	445785	23.5			A10	Unknown	445785	21.45			A10	Unknown	445785	21.84
A11	Unknown	445785	22	22.045		A11	Unknown	445785	22.12	22.765		A11	Unknown	445785	19.85	20.13
A12	Unknown	445785	22.09			A12	Unknown	445785	23.41			A12	Unknown	445785	20.41
B1	Unknown	445785	24.4	24.3		B1	Unknown	445785	20.16	20.667		B1	Unknown	445785	20.6	21.17
B2	Unknown	445785	24.2			B2	Unknown	445785	21.174			B2	Unknown	445785	21.74
B3	Unknown	445785	22.5	22.5		B3	Unknown	445785	22.15	22.5		B3	Unknown	445785	23.145	22.9925
B4	Unknown	445785	22.3			B4	Unknown	445785	22.85			B4	Unknown	445785	22.84
			22.3
			ovx						ovx						ovx
C9	Unknown	445785	31	30.9625	29.5669	C9	Unknown	445785	25.377	25.7935		C9	Unknown	445785	21.4	21.385
C10	Unknown	445785	30.925			C10	Unknown	445785	26.21			C10	Unknown	445785	21.37
C11	Unknown	445785	29.74	29.375		C11	Unknown	445785	24.7	24.77		C11	Unknown	445785	21.4	21.35
C12	Unknown	445785	29.01			C12	Unknown	445785	24.84			C12	Unknown	445785	21.3
D1	Unknown	445785	29	28.945		D1	Unknown	445785	25.75	25.75		D1	Unknown	445785	21.014	21.057
D2	Unknown	445785	28.89			D2	Unknown	445785	25.75			D2	Unknown	445785	21.1
D3	Unknown	445785	29.125	28.9853		D3	Unknown	445785	N/A	#DIV/0!		D3	Unknown	445785		#DIV/0!
D4	Unknown	445785	28.8456			D4	Unknown	445785	N/A			D4	Unknown	445785
			ovx-input						ovx-input						ovx-input
D5	Unknown	445785	28	28.06	26.4866	D5	Unknown	445785	22.84	22.775		D5	Unknown	445785	18.2	18.2
D6	Unknown	445785	28.12			D6	Unknown	445785	22.71			D6	Unknown	445785	18.2
D7	Unknown	445785	26.0012	26.0006		D7	Unknown	445785	22.21	22.04		D7	Unknown	445785	19.8	19.7
D8	Unknown	445785	26			D8	Unknown	445785	21.87			D8	Unknown	445785	19.6
D9	Unknown	445785	26.789	25.8945		D9	Unknown	445785	21.879	22.2395		D9	Unknown	445785	20.1	19.35
D10	Unknown	445785	25			D10	Unknown	445785	22.6			D10	Unknown	445785	18.6
D11	Unknown	445785	26.0023	25.9912		D11	Unknown	445785	31.21			D11	Unknown	445785	19.36	19.36
D12	Unknown	445785	25.98			D12	Unknown	445785	N/A			D12	Unknown	445785	N/A
			ovx-est						ovx-est						ovx-est
E1	Unknown	445785	28.72	28.81		E1	Unknown	445785	21.014	20.747		E1	Unknown	445785	19.7	19.699
E2	Unknown	445785	28.9			E2	Unknown	445785	20.48			E2	Unknown	445785	19.698
E3	Unknown	445785	28.8	28.7725		E3	Unknown	445785	21.78	21.85		E3	Unknown	445785	20.9	20.8
E4	Unknown	445785	28.745			E4	Unknown	445785	21.92			E4	Unknown	445785	20.7
E5	Unknown	445785	27.28	27.34		E5	Unknown	445785	21.4	21.19		E5	Unknown	445785	21.045	20.7725
E6	Unknown	445785	27.4			E6	Unknown	445785	20.98			E6	Unknown	445785	20.5
E7	Unknown	445785	26.874	26.9988		E7	Unknown	445785	22.185	22.187		E7	Unknown	445785	20.8	20.79
E8	Unknown	445785	27.1235			E8	Unknown	445785	22.189			E8	Unknown	445785	20.78
			ovx-est-input						ovx-est-input						ovx-est-input
E9	Unknown	445785	26.91			E9	Unknown	445785	20.3	20.355		E9	Unknown	445785	21.7	21.55
E10	Unknown	445785	26.84	27.43		E10	Unknown	445785	20.41			E10	Unknown	445785	21.4
E11	Unknown	445785	28.02			E11	Unknown	445785	21.78	21.89		E11	Unknown	445785	24.24	23.21
E12	Unknown	445785	27.15	26.23		E12	Unknown	445785	22			E12	Unknown	445785	22.18
F1	Unknown	445785	25.31			F1	Unknown	445785	21.4	21.425		F1	Unknown	445785	22.8	22.95
F2	Unknown	445785	25.27	25.31		F2	Unknown	445785	21.45			F2	Unknown	445785	23.1
F3	Unknown	445785	25.35			F3	Unknown	445785	22.6	22.15		F3	Unknown	445785	21.5	21.489
F4	Unknown	445785	25.35	25.35		F4	Unknown	445785	21.7			F4	Unknown	445785	21.478
			ovx-tmx						ovx-tmx						ovx-tmx
A1	Unknown	445785	28.91			E1	Unknown	445785	30.14	29.675		E1	Unknown	445785	25.7	25.85	24.4862
A2	Unknown	445785	28.74	28.38		E2	Unknown	445785	29.21			E2	Unknown	445785	26
A3	Unknown	445785	28.02			E3	Unknown	445785	27	27.06		E3	Unknown	445785	24.49	23.945
A4	Unknown	445785	28	27.725		E4	Unknown	445785	27.12			E4	Unknown	445785	23.4
A5	Unknown	445785	27.45			E5	Unknown	445785	21.4	23.19		E5	Unknown	445785	24	24.4
A6	Unknown	445785	29.41	29.765		E6	Unknown	445785	24.98			E6	Unknown	445785	24.8
A7	Unknown	445785	30.12			E7	Unknown	445785	24.185	24.687		E7	Unknown	445785	23.7	23.75
A8	Unknown	445785	29.85	#DIV/0!		E8	Unknown	445785	25.189			E8	Unknown	445785	23.8
			ovx-tmx-input						ovx-tmx-input						ovx-tmx-input
B1	Unknown	445785	25.72	25.36		E9	Unknown	445785	20.3	20.355		E9	Unknown	445785	20.7	21.05	21.7613
B2	Unknown	445785	25			E10	Unknown	445785	20.41			E10	Unknown	445785	21.4
B3	Unknown	445785	27.2	27.9725		E11	Unknown	445785	21.78	20.89		E11	Unknown	445785	20.24	21.045
B4	Unknown	445785	28.745			E12	Unknown	445785	20			E12	Unknown	445785	21.85
B5	Unknown	445785	27.28	27.59		F1	Unknown	445785	18.4	18.425		F1	Unknown	445785	23.8	22.95
B6	Unknown	445785	27.9			F2	Unknown	445785	18.45			F2	Unknown	445785	22.1
B7	Unknown	445785	26.78	26.9518		F3	Unknown	445785	20.6	21.15		F3	Unknown	445785	22.5	22
B8	Unknown	445785	27.1235			F4	Unknown	445785	21.7			F4	Unknown	445785	21.5

## Sheet: H3K27-me2
	IP:H3K27me2	qPCR:PPARg					IP:H3K27me2	qPCR:CEBP a					IP:H3K27me2	qPCR:Adipsin
Well	Well Type	Threshold (dR)	Ct (dR)	Average		Well	Well Type	Threshold (dR)	Ct (dR)	Average		Well	Well Type	Threshold (dR)	Ct (dR)	Average
			female						female						female
A1	Unknown	445785	27.095	27.0915		A1	Unknown	445785	27.15	27.155		A1	Unknown	445785	25.4	25.26
A2	Unknown	445785	27.088			A2	Unknown	445785	27.16			A2	Unknown	445785	25.12
A3	Unknown	445785	31.22	30.98		A3	Unknown	445785	27.8	27.74		A3	Unknown	445785	25.5	25.48
A4	Unknown	445785	30.74			A4	Unknown	445785	27.68			A4	Unknown	445785	25.46
A5	Unknown	445785	29.35	28.9045		A5	Unknown	445785	27.83	27.835		A5	Unknown	445785	26.102	25.996
A6	Unknown	445785	28.459			A6	Unknown	445785	27.84			A6	Unknown	445785	25.89
A7	Unknown	445785	27.2	27.175		A7	Unknown	445785	26.85	26.867		A7	Unknown	445785	25.2	25.205
A8	Unknown	445785	27.15			A8	Unknown	445785	26.884			A8	Unknown	445785	25.21
			fem-input						fem-input						fem-input
A9	Unknown	445785	28.45	27.965		A9	Unknown	445785	24.12	24.005		A9	Unknown	445785	25.12	25.185
A10	Unknown	445785	27.48			A10	Unknown	445785	23.89			A10	Unknown	445785	25.25
A11	Unknown	445785	26.2	26.2		A11	Unknown	445785	24.1	24.1		A11	Unknown	445785	24.8	25.6
A12	Unknown	445785	26.2			A12	Unknown	445785	24.1			A12	Unknown	445785	26.4
B1	Unknown	445785	27.45	26.525		B1	Unknown	445785	24.8	24.85		B1	Unknown	445785	25.723	25.734
B2	Unknown	445785	25.6			B2	Unknown	445785	24.9			B2	Unknown	445785	25.745
B3	Unknown	445785				B3	Unknown	445785	23.7	23.3		B3	Unknown	445785	25.4	25.4
B4	Unknown	445785				B4	Unknown	445785	22.9			B4	Unknown	445785
			fem-est						fem-est						fem-est
B5	Unknown	445785	28.95	28.945		B5	Unknown	445785	25.9	25.87		B5	Unknown	445785	26.41	25.605
B6	Unknown	445785	28.94			B6	Unknown	445785	25.84			B6	Unknown	445785	24.8
B7	Unknown	445785	29.45	28.695		B7	Unknown	445785	27	26.05		B7	Unknown	445785	27.1	25.7555
B8	Unknown	445785	27.94			B8	Unknown	445785	25.1			B8	Unknown	445785	24.411
B9	Unknown	445785	27.85	27.846		B9	Unknown	445785	24.35	24.32		B9	Unknown	445785	21.6	22.3
B10	Unknown	445785	27.842			B10	Unknown	445785	24.29			B10	Unknown	445785	23
B11	Unknown	445785	28.4	28.46		B11	Unknown	445785		#DIV/0!		B11	Unknown	445785	22.2	22.225
B12	Unknown	445785	28.52			B12	Unknown	445785				B12	Unknown	445785	22.25
			fem-est input						fem-est input						fem-est input
C1	Unknown	445785	27.29	27.65		C1	Unknown	445785	27.758	27.729		C1	Unknown	445785	27.2	27.4
C2	Unknown	445785	28.01			C2	Unknown	445785	27.7			C2	Unknown	445785	27.6
C3	Unknown	445785	27.42	27.41		C3	Unknown	445785	28.1	27.97		C3	Unknown	445785	28.411	27.8475
C4	Unknown	445785	27.4			C4	Unknown	445785	27.84			C4	Unknown	445785	27.284
C5	Unknown	445785	26.38	26.44		C5	Unknown	445785	26.29	26.395		C5	Unknown	445785	27.84	27.23
C6	Unknown	445785	26.5			C6	Unknown	445785	26.5			C6	Unknown	445785	26.62
C7	Unknown	445785	27.6	27.6505		C7	Unknown	445785	26.6	26.55		C7	Unknown	445785	26	26.4
C8	Unknown	445785	27.701			C8	Unknown	445785	26.5			C8	Unknown	445785	26.8
			ovx						ovx						ovx
C9	Unknown	445785	27	27.1		C9	Unknown	445785	28	27.125		C9	Unknown	445785	21.8	21.957
C10	Unknown	445785	27.2			C10	Unknown	445785	26.25			C10	Unknown	445785	22.114
C11	Unknown	445785	28	28.1		C11	Unknown	445785	26.19	26.25		C11	Unknown	445785	20	20.2
C12	Unknown	445785	28.2			C12	Unknown	445785	26.31			C12	Unknown	445785	20.4
D1	Unknown	445785	28.45	28.56		D1	Unknown	445785	26.4	26.45		D1	Unknown	445785	20.25	20.245
D2	Unknown	445785	28.67			D2	Unknown	445785	26.5			D2	Unknown	445785	20.24
D3	Unknown	445785	27.71	28.655		D3	Unknown	445785	27.15	25.83		D3	Unknown	445785	20.27	20.27
D4	Unknown	445785	29.6			D4	Unknown	445785	24.51			D4	Unknown	445785	N/A
			ovx-input						ovx-input						ovx-input
D5	Unknown	445785	24.5	23.85		D5	Unknown	445785	24.45	24.45		D5	Unknown	445785	21.41	21.14
D6	Unknown	445785	23.2			D6	Unknown	445785	24.45			D6	Unknown	445785	20.87
D7	Unknown	445785	24.5	24.55		D7	Unknown	445785	25.12	23.765		D7	Unknown	445785	19.82	18.88
D8	Unknown	445785	24.6			D8	Unknown	445785	22.41			D8	Unknown	445785	17.94
D9	Unknown	445785	24.2	24.1785		D9	Unknown	445785	24.6	24.67		D9	Unknown	445785	19.4	19.435
D10	Unknown	445785	24.157			D10	Unknown	445785	24.74			D10	Unknown	445785	19.47
D11	Unknown	445785	25.21	24.665		D11	Unknown	445785	23.145			D11	Unknown	445785	19.34	19.32
D12	Unknown	445785	24.12			D12	Unknown	445785				D12	Unknown	445785	19.3
			ovx-est						ovx-est						ovx-est
E1	Unknown	445785	22.44	22.24		E1	Unknown	445785	21.157	21.157		E1	Unknown	445785	18.21	18.05
E2	Unknown	445785	22.04			E2	Unknown	445785	N/A			E2	Unknown	445785	17.89
E3	Unknown	445785	22.4	22.4		E3	Unknown	445785	22.65	21.775		E3	Unknown	445785	17.252	17.408
E4	Unknown	445785	22.4			E4	Unknown	445785	20.9			E4	Unknown	445785	17.564
E5	Unknown	445785	22.75	22.4		E5	Unknown	445785	20.39	20.14		E5	Unknown	445785	17.1	17.2175
E6	Unknown	445785	22.05			E6	Unknown	445785	19.89			E6	Unknown	445785	17.335
E7	Unknown	445785	N/A			E7	Unknown	445785	21.124	21.162		E7	Unknown	445785	19.446	19.1165
E8	Unknown	445785	N/A			E8	Unknown	445785	21.2			E8	Unknown	445785	18.787
			ovx-est-input						ovx-est-input						ovx-est-input
E9	Unknown	445785	23.59	23.59		E9	Unknown	445785	24.24	23.255		E9	Unknown	445785	19.32	19.28
E10	Unknown	445785	N/A			E10	Unknown	445785	22.27			E10	Unknown	445785	19.24
E11	Unknown	445785	23.99	23.23		E11	Unknown	445785	24.195	24.0375		E11	Unknown	445785	20.2	19.73
E12	Unknown	445785	22.47			E12	Unknown	445785	23.88			E12	Unknown	445785	19.26
F1	Unknown	445785	23.55	23.57		F1	Unknown	445785	22	22.07		F1	Unknown	445785	18.42	18.425
F2	Unknown	445785	23.59			F2	Unknown	445785	22.14			F2	Unknown	445785	18.43
F3	Unknown	445785	23.2	23.175		F3	Unknown	445785	24	23.93		F3	Unknown	445785	20.698	20.4495
F4	Unknown	445785	23.15			F4	Unknown	445785	23.86			F4	Unknown	445785	20.201
			fem-tmx						fem-tmx						fem-tmx
C1	Unknown	445785	28.91			E1	Unknown	445785	27.54	26.875		E1	Unknown	445785	26.2	26.225
C2	Unknown	445785	28.74	28.38		E2	Unknown	445785	26.21			E2	Unknown	445785	26.25
C3	Unknown	445785	28.02			E3	Unknown	445785	25.56	25.84		E3	Unknown	445785	25.8	26.1
C4	Unknown	445785	28	27.725		E4	Unknown	445785	26.12			E4	Unknown	445785	26.4
C5	Unknown	445785	27.45			E5	Unknown	445785	24.4	24.69		E5	Unknown	445785	25.23	25.1775
C6	Unknown	445785	29.41	29.765		E6	Unknown	445785	24.98			E6	Unknown	445785	25.125
C7	Unknown	445785	30.12			E7	Unknown	445785	25.5	25.8445		E7	Unknown	445785	24.4	25.25
C8	Unknown	445785	29.85	29.85		E8	Unknown	445785	26.189			E8	Unknown	445785	26.1
			fem-tmx-input						fem-tmx-input						fem-tmx-input
D1	Unknown	445785	23.25	23.25		E9	Unknown	445785	25.89	24.495		E9	Unknown	445785	25.4	25.481
D2	Unknown	445785	23.25			E10	Unknown	445785	23.1			E10	Unknown	445785	25.562
D3	Unknown	445785	26.4	25.425		E11	Unknown	445785	24.78	24.39		E11	Unknown	445785	26.5	25.98
D4	Unknown	445785	24.45			E12	Unknown	445785	24			E12	Unknown	445785	25.46
D5	Unknown	445785	25.28	25.645		F1	Unknown	445785	25.4	25.247		F1	Unknown	445785	26.67	26.33
D6	Unknown	445785	26.01			F2	Unknown	445785	25.094			F2	Unknown	445785	25.99
D7	Unknown	445785	24.78	24.56		F3	Unknown	445785	26.456	26.0785		F3	Unknown	445785	24.2	25.205
D8	Unknown	445785	24.34			F4	Unknown	445785	25.701			F4	Unknown	445785	26.21
			ovx-tmx						ovx-tmx						ovx-tmx
C1	Unknown	445785	24.24	24.845		E1	Unknown	445785	29	29.125		E1	Unknown	445785	28.2	28.38
C2	Unknown	445785	25.45			E2	Unknown	445785	29.25			E2	Unknown	445785	28.56
C3	Unknown	445785	25.56	25.34		E3	Unknown	445785	28.19	28.25		E3	Unknown	445785	29.8	29.4
C4	Unknown	445785	25.12			E4	Unknown	445785	28.31			E4	Unknown	445785	29
C5	Unknown	445785	27.344	27.1449		E5	Unknown	445785	28.67	27.83		E5	Unknown	445785	28.23	28.5775
C6	Unknown	445785	26.9458			E6	Unknown	445785	26.99			E6	Unknown	445785	28.925
C7	Unknown	445785	25.455	25.7339		E7	Unknown	445785	27.785	27.785		E7	Unknown	445785	27.4	27.4
C8	Unknown	445785	26.0129			E8	Unknown	445785	27.7851			E8	Unknown	445785
			ovx-tmx-input						ovx-tmx-input						ovx-tmx-input
D1	Unknown	445785	25.235	24.2425		E9	Unknown	445785	25.56	25.27		E9	Unknown	445785	23.4	22.95
D2	Unknown	445785	23.25			E10	Unknown	445785	24.98			E10	Unknown	445785	22.5
D3	Unknown	445785	24.564	24.507		E11	Unknown	445785	25.67	25.56		E11	Unknown	445785	23.5	23.5
D4	Unknown	445785	24.45			E12	Unknown	445785	25.45			E12	Unknown	445785	23.5
D5	Unknown	445785	26.68	26.595		F1	Unknown	445785	25.5	25.62		F1	Unknown	445785	23.7	24.345
D6	Unknown	445785	26.51			F2	Unknown	445785	25.74			F2	Unknown	445785	24.99
D7	Unknown	445785	25.68	25.66		F3	Unknown	445785	24.675	24.675		F3	Unknown	445785	23.01	23.0565
D8	Unknown	445785	25.64			F4	Unknown	445785	24.675			F4	Unknown	445785	23.103

## Sheet: H3K27-me3
	IP:H3K27me3	qPCR:PPARg					IP:H3K27me3	qPCR:CEBP a					IP:H3K27me3	qPCR:Adipsin
Well	Well Type	Threshold (dR)	Ct (dR)	Average		Well	Well Type	Threshold (dR)	Ct (dR)	Average		Well	Well Type	Threshold (dR)	Ct (dR)	Average
			female						female						female
A1	Unknown	445785	24.5	24.2		A1	Unknown	445785	24.15	24.255		A1	Unknown	445785	22.4	22.36
A2	Unknown	445785	23.9			A2	Unknown	445785	24.36			A2	Unknown	445785	22.32
A3	Unknown	445785	25.95	25.925		A3	Unknown	445785	25.8	26.04		A3	Unknown	445785	21.5	21.273
A4	Unknown	445785	25.9			A4	Unknown	445785	26.28			A4	Unknown	445785	21.046
A5	Unknown	445785	24.354	24.327		A5	Unknown	445785	23.83	23.835		A5	Unknown	445785	20.19	20.145
A6	Unknown	445785	24.3			A6	Unknown	445785	23.84			A6	Unknown	445785	20.1
A7	Unknown	445785	25.7	25.95		A7	Unknown	445785	23.85	23.867		A7	Unknown	445785	22.9	23.355
A8	Unknown	445785	26.2			A8	Unknown	445785	23.884			A8	Unknown	445785	23.81
			fem-input						fem-input						fem-input
A9	Unknown	445785	22.82	22.805		A9	Unknown	445785	22.82	22.855		A9	Unknown	445785	20.82	20.235
A10	Unknown	445785	22.79			A10	Unknown	445785	22.89			A10	Unknown	445785	19.65
A11	Unknown	445785	23.7	23.85		A11	Unknown	445785	24.1	23.85		A11	Unknown	445785	18.6	18.5
A12	Unknown	445785	24			A12	Unknown	445785	23.6			A12	Unknown	445785	18.4
B1	Unknown	445785	22.7	22.705		B1	Unknown	445785	22.68	22.785		B1	Unknown	445785	17.7	17.7225
B2	Unknown	445785	22.71			B2	Unknown	445785	22.89			B2	Unknown	445785	17.745
B3	Unknown	445785	22.8	22.775		B3	Unknown	445785	22.7	22.7		B3	Unknown	445785	18.54	18.54
B4	Unknown	445785	22.75			B4	Unknown	445785	N/A			B4	Unknown	445785
			fem-est						fem-est						fem-est
B5	Unknown	445785	21.91	22.055		B5	Unknown	445785	21.6	22.02		B5	Unknown	445785	20.41	19.605
B6	Unknown	445785	22.2			B6	Unknown	445785	22.44			B6	Unknown	445785	18.8
B7	Unknown	445785	23.7	23.85		B7	Unknown	445785	23	23.8		B7	Unknown	445785	19.1	19.34
B8	Unknown	445785	24			B8	Unknown	445785	24.6			B8	Unknown	445785	19.58
B9	Unknown	445785	22.5	22.52		B9	Unknown	445785	21.96	21.725		B9	Unknown	445785	18.6	18.5
B10	Unknown	445785	22.54			B10	Unknown	445785	21.49			B10	Unknown	445785	18.4
B11	Unknown	445785	23.8	23.805		B11	Unknown	445785	23.8	23.77		B11	Unknown	445785	19.6	19.63
B12	Unknown	445785	23.81			B12	Unknown	445785	23.74			B12	Unknown	445785	19.66
			fem-est input						fem-est input						fem-est input
C1	Unknown	445785	22.11	22.1555		C1	Unknown	445785	22.258	22.114		C1	Unknown	445785	21.5	21.7
C2	Unknown	445785	22.201			C2	Unknown	445785	21.97			C2	Unknown	445785	21.9
C3	Unknown	445785	24.4	24.3		C3	Unknown	445785	24.1	24.11		C3	Unknown	445785	21.21	21.225
C4	Unknown	445785	24.2			C4	Unknown	445785	24.12			C4	Unknown	445785	21.24
C5	Unknown	445785	22.5	22.32		C5	Unknown	445785	22.29	22.37		C5	Unknown	445785	20	20.7
C6	Unknown	445785	22.14			C6	Unknown	445785	22.45			C6	Unknown	445785	21.4
C7	Unknown	445785	22.3	22.3		C7	Unknown	445785	24.21	24.0825		C7	Unknown	445785	21.24	21.24
C8	Unknown	445785	22.3			C8	Unknown	445785	23.955			C8	Unknown	445785	N/A
			ovx						ovx						ovx
C9	Unknown	445785	23.8	24		C9	Unknown	445785	25.47	25.605		C9	Unknown	445785	25.8	25.207
C10	Unknown	445785	24.2			C10	Unknown	445785	25.74			C10	Unknown	445785	24.614
C11	Unknown	445785	24.41	24.105		C11	Unknown	445785	26.19	25.444		C11	Unknown	445785	25.5	25.45
C12	Unknown	445785	23.8			C12	Unknown	445785	24.698			C12	Unknown	445785	25.4
D1	Unknown	445785	23.4	23.8		D1	Unknown	445785	25.4	25.95		D1	Unknown	445785	25.25	25.945
D2	Unknown	445785	24.2			D2	Unknown	445785	26.5			D2	Unknown	445785	26.64
D3	Unknown	445785	23.7	23.75		D3	Unknown	445785	25.15	25.48		D3	Unknown	445785	25.2	25.2
D4	Unknown	445785	23.8			D4	Unknown	445785	25.81			D4	Unknown	445785	N/A
			ovx-input						ovx-input						ovx-input
D5	Unknown	445785	22.3	22.305		D5	Unknown	445785	23.45	23.15		D5	Unknown	445785	25.41	25.14
D6	Unknown	445785	22.31			D6	Unknown	445785	22.85			D6	Unknown	445785	24.87
D7	Unknown	445785	22.42	22.32		D7	Unknown	445785	22.12	22.765		D7	Unknown	445785	25.62	25.63
D8	Unknown	445785	22.22			D8	Unknown	445785	23.41			D8	Unknown	445785	25.64
D9	Unknown	445785	21.07	21.085		D9	Unknown	445785	22.16	22.167		D9	Unknown	445785	25.7	25.7
D10	Unknown	445785	21.1			D10	Unknown	445785	22.174			D10	Unknown	445785	25.7
D11	Unknown	445785	21.06	21.0655		D11	Unknown	445785	22.145	22.165		D11	Unknown	445785	25.16	25.18
D12	Unknown	445785	21.071			D12	Unknown	445785	22.185			D12	Unknown	445785	25.2
			ovx-est						ovx-est						ovx-est
E1	Unknown	445785	25.84	25.44		E1	Unknown	445785	21.157	19.6785		E1	Unknown	445785	25.41	25.55
E2	Unknown	445785	25.04			E2	Unknown	445785	18.2			E2	Unknown	445785	25.69
E3	Unknown	445785	25.4	25.32		E3	Unknown	445785	19.45	19.37		E3	Unknown	445785	25.75	25.725
E4	Unknown	445785	25.24			E4	Unknown	445785	19.29			E4	Unknown	445785	25.7
E5	Unknown	445785	25.21	25.23		E5	Unknown	445785	18.1	18.555		E5	Unknown	445785	26.9	26.885
E6	Unknown	445785	25.25			E6	Unknown	445785	19.01			E6	Unknown	445785	26.87
E7	Unknown	445785	25.2	25.2		E7	Unknown	445785	18	18.56		E7	Unknown	445785	N/A
E8	Unknown	445785	N/A			E8	Unknown	445785	19.12			E8	Unknown	445785	N/A
			ovx-est-input						ovx-est-input						ovx-est-input
E9	Unknown	445785	24.49	24.0455		E9	Unknown	445785	21.24	21.75		E9	Unknown	445785	27.42	27.467
E10	Unknown	445785	23.601			E10	Unknown	445785	22.26			E10	Unknown	445785	27.514
E11	Unknown	445785	24.89	24.48		E11	Unknown	445785	21.195	21.2875		E11	Unknown	445785	27.2	27.73
E12	Unknown	445785	24.07			E12	Unknown	445785	21.38			E12	Unknown	445785	28.26
F1	Unknown	445785	24.35	24.32		F1	Unknown	445785	20	20.77		F1	Unknown	445785	28.92	28.175
F2	Unknown	445785	24.29			F2	Unknown	445785	21.54			F2	Unknown	445785	27.43
F3	Unknown	445785	24.2	24.31		F3	Unknown	445785	21.2	21.2		F3	Unknown	445785	N/A
F4	Unknown	445785	24.42			F4	Unknown	445785	21.2			F4	Unknown	445785	N/A
			female-tmx						female-tmx					female-tmx
A1	Unknown	445785	26.5	26.2		A1	Unknown	445785	27.235	27.3675		E9	Unknown	445785	27.34
A2	Unknown	445785	25.9			A2	Unknown	445785	27.5			E10	Unknown	445785	27.34
A3	Unknown	445785	26.95	25.77		A3	Unknown	445785	24.35	24.2925		E11	Unknown	445785	26.67
A4	Unknown	445785	24.59			A4	Unknown	445785	24.235			E12	Unknown	445785	26.14
A5	Unknown	445785	24.64	24.64		A5	Unknown	445785	25.214	25.677		F1	Unknown	445785	25.12
A6	Unknown	445785	24.64			A6	Unknown	445785	26.14			F2	Unknown	445785
A7	Unknown	445785	25.23	25.23		A7	Unknown	445785	27.783	27.7415		F3	Unknown	445785	26.1
A8	Unknown	445785	25.23			A8	Unknown	445785	27.7			F4	Unknown	445785	25.48
			fem-tmx-input						fem-tmx-input					fem-tmx-input
A9	Unknown	445785	22.34	22.34		A9	Unknown	445785	23.25	23.375		G9	Unknown	445785	22.4	22.36
A10	Unknown	445785	22.34			A10	Unknown	445785	23.5			G10	Unknown	445785	22.32
A11	Unknown	445785	23.45	23.56		A11	Unknown	445785	22.125	22.125		G11	Unknown	445785	21.5	21.273
A12	Unknown	445785	23.67			A12	Unknown	445785				G12	Unknown	445785	21.046
B1	Unknown	445785	22.312	22.306		B1	Unknown	445785	23.89	23.3815		H1	Unknown	445785	20.19	20.145
B2	Unknown	445785	22.3			B2	Unknown	445785	22.873			H2	Unknown	445785	20.1
B3	Unknown	445785	22.43	22.43		B3	Unknown	445785	22.43	22.43		H3	Unknown	445785	22.9	23.355
B4	Unknown	445785	22.43			B4	Unknown	445785	22.43			H4	Unknown	445785	23.81
			ovx-tmx					ovx-tmx						ovx-tmx
C9	Unknown	445785	25.8	25.5		Unknown	445785	25.237	25.7935		C9	Unknown	445785	26.123	26.2615
C10	Unknown	445785	25.2			Unknown	445785	26.35			C10	Unknown	445785	26.4
C11	Unknown	445785	26.41	26.41		Unknown	445785	26.002	25.85		C11	Unknown	445785	25.87	25.635
C12	Unknown	445785				Unknown	445785	25.698			C12	Unknown	445785	25.4
D1	Unknown	445785	25.674	25.837		Unknown	445785	26.67	26.085		D1	Unknown	445785	24.85	24.845
D2	Unknown	445785	26			Unknown	445785	25.5			D2	Unknown	445785	24.84
D3	Unknown	445785	26.12	26.341		Unknown	445785	25.78	25.39		D3	Unknown	445785	25.2	25.1
D4	Unknown	445785	26.562			Unknown	445785	25			D4	Unknown	445785	25
			ovx-tmx-input					ovx-tmx-input						ovx-tmx-input
D5	Unknown	445785	22.45	22.38		Unknown	445785	23.45	23.7		D5	Unknown	445785		25.67
D6	Unknown	445785	22.31			Unknown	445785	23.95			D6	Unknown	445785	25.67
D7	Unknown	445785	22.562	22.381		Unknown	445785	21.92	22.165		D7	Unknown	445785	25.112	25.126
D8	Unknown	445785	22.2			Unknown	445785	22.41			D8	Unknown	445785	25.14
D9	Unknown	445785	23.677	23.4435		Unknown	445785	22.16	22.525		D9	Unknown	445785	26.78	26.24
D10	Unknown	445785	23.21			Unknown	445785	22.89			D10	Unknown	445785	25.7
D11	Unknown	445785	21.7	21.378		Unknown	445785	21.5	21.775		D11	Unknown	445785	24.86	24.765
D12	Unknown	445785	21.056			Unknown	445785	22.05			D12	Unknown	445785	24.67

## Sheet: IgG CONTROL
	Female
	IP:Mouse IgG	qPCR:PPARg					IP:Mouse IgG	qPCR:CEBP a					IP:Mouse IgG	qPCR:Adipsin
Well	Well Type	Threshold (dR)	Ct (dR)	Average		Well	Well Type	Threshold (dR)	Ct (dR)	Average		Well	Well Type	Threshold (dR)	Ct (dR)	Average
			female						female						female
A1	Unknown	445785	36.21	36.605		A1	Unknown	445785				A1	Unknown	445785	38.21	38.095
A2	Unknown	445785	37			A2	Unknown	445785				A2	Unknown	445785	37.98
A3	Unknown	445785		42.01		A3	Unknown	445785		44.5		A3	Unknown	445785	41	40.85
A4	Unknown	445785	42.01			A4	Unknown	445785	44.5			A4	Unknown	445785	40.7
A5	Unknown	445785	44.05	44.05		A5	Unknown	445785				A5	Unknown	445785
A6	Unknown	445785				A6	Unknown	445785				A6	Unknown	445785
A7	Unknown	445785	42.25	42.06		A7	Unknown	445785		38.721		A7	Unknown	445785	36.45	37.43
A8	Unknown	445785	41.87			A8	Unknown	445785	38.721			A8	Unknown	445785	38.41
	Female est
	IP:Mouse IgG	qPCR:PPARg					IP:Mouse IgG	qPCR:CEBP a					IP:Mouse IgG	qPCR:Adipsin
Well	Well Type	Threshold (dR)	Ct (dR)	Average		Well	Well Type	Threshold (dR)	Ct (dR)	Average		Well	Well Type	Threshold (dR)	Ct (dR)	Average
			female						female						female
A1	Unknown	445785	37.25	37.73		A1	Unknown	445785		44.41		A1	Unknown	445785	41.21	41.735
A2	Unknown	445785	38.21			A2	Unknown	445785	44.41			A2	Unknown	445785	42.26
A3	Unknown	445785				A3	Unknown	445785				A3	Unknown	445785	38.21	37.83
A4	Unknown	445785				A4	Unknown	445785				A4	Unknown	445785	37.45
A5	Unknown	445785		41.2		A5	Unknown	445785	39.45	38.35		A5	Unknown	445785
A6	Unknown	445785	41.2			A6	Unknown	445785	37.25			A6	Unknown	445785
A7	Unknown	445785	41.84	40.05		A7	Unknown	445785		39.87		A7	Unknown	445785	36.25	35.83
A8	Unknown	445785	38.26			A8	Unknown	445785	39.87			A8	Unknown	445785	35.41
	female tamoxifen
	IP:Mouse IgG	qPCR:PPARg					IP:Mouse IgG	qPCR:CEBP a					IP:Mouse IgG	qPCR:Adipsin
Well	Well Type	Threshold (dR)	Ct (dR)	Average		Well	Well Type	Threshold (dR)	Ct (dR)	Average		Well	Well Type	Threshold (dR)	Ct (dR)	Average
			female						female						female
A1	Unknown	445785	27.095	27.0915		A1	Unknown	445785	26.85	26.875		A1	Unknown	445785	22.41	22.38
A2	Unknown	445785	27.088			A2	Unknown	445785	26.9			A2	Unknown	445785	22.35
A3	Unknown	445785	28.02	28.08		A3	Unknown	445785	25.7	25.72		A3	Unknown	445785	21	21.15
A4	Unknown	445785	28.14			A4	Unknown	445785	25.74			A4	Unknown	445785	21.3
A5	Unknown	445785	28.545	28.502		A5	Unknown	445785	26.77	26.755		A5	Unknown	445785	20.65	20.175
A6	Unknown	445785	28.459			A6	Unknown	445785	26.74			A6	Unknown	445785	19.7
A7	Unknown	445785	27.9895	27.9895		A7	Unknown	445785	26.25	26.625		A7	Unknown	445785	21.15	20.605
A8	Unknown	445785	27.9895			A8	Unknown	445785	27			A8	Unknown	445785	20.06
	ovex est
	IP:Mouse IgG	qPCR:PPARg					IP:Mouse IgG	qPCR:CEBP a					IP:Mouse IgG	qPCR:Adipsin
Well	Well Type	Threshold (dR)	Ct (dR)	Average		Well	Well Type	Threshold (dR)	Ct (dR)	Average		Well	Well Type	Threshold (dR)	Ct (dR)	Average
			female						female						female
A1	Unknown	445785	27.095	27.0915		A1	Unknown	445785	26.85	26.875		A1	Unknown	445785	22.41	22.38
A2	Unknown	445785	27.088			A2	Unknown	445785	26.9			A2	Unknown	445785	22.35
A3	Unknown	445785	28.02	28.08		A3	Unknown	445785	25.7	25.72		A3	Unknown	445785	21	21.15
A4	Unknown	445785	28.14			A4	Unknown	445785	25.74			A4	Unknown	445785	21.3
A5	Unknown	445785	28.545	28.502		A5	Unknown	445785	26.77	26.755		A5	Unknown	445785	20.65	20.175
A6	Unknown	445785	28.459			A6	Unknown	445785	26.74			A6	Unknown	445785	19.7
A7	Unknown	445785	27.9895	27.9895		A7	Unknown	445785	26.25	26.625		A7	Unknown	445785	21.15	20.605
A8	Unknown	445785	27.9895			A8	Unknown	445785	27			A8	Unknown	445785	20.06
